# Supplementary material for: Response to Fingolimod in Multiple Sclerosis Patients Is Associated with a Differential Transcriptomic Regulation
Source: Int J Mol Sci. 2024 Jan 23;25(3):1372. doi: 10.3390/ijms25031372 (PMC10855583; doi:10.3390/ijms25031372)
Supplement: Supplementary file 1 [file ijms-25-01372-s001.zip]

Archive with 3 entries (3 files):
- SUPPLEMENTARY_FILE_TABLES_S3_TO_S13.xlsx
- TABLE S1.pdf
- TABLE S2.pdf
